# Supplementary material for: Sub-Antarctic Freshwater Invertebrate Thermal Tolerances: An Assessment of Critical Thermal Limits and Behavioral Responses
Source: Insects. 2020 Feb 4;11(2):102. doi: 10.3390/insects11020102 (PMC7073959; doi:10.3390/insects11020102)
Supplement: Supplementary file 1 [file insects-11-00102-s001.zip]

Archive with 2 entries (2 files):
- Rendoll et al. Supp data. Wilcoxon multiple comparisons Holm correction.xlsx
- Rendoll et al. Thermal tolerances of subantarctic freshwater invertebrates supp data.xlsx
