# Supplementary material for: Sub-Antarctic Freshwater Invertebrate Thermal Tolerances: An Assessment of Critical Thermal Limits and Behavioral Responses
Source: Insects. 2020 Feb 4;11(2):102. doi: 10.3390/insects11020102 (PMC7073959; doi:10.3390/insects11020102)
Supplement: Supplementary file 1 [file insects-11-00102-s001.zip › Rendoll et al. Supp data. Wilcoxon multiple comparisons Holm correction.xlsx]

## Sheet: CTmax Wilcoxon Holm correction
	Aubertoperla1	Aubertoperla2	Aubertoperla3	Dugesiidae1	Dugesiidae2	Dugesiidae3	Hyalella1	Hyalella2	Hyalella3	Hyalella4	Lancetes1	Lancetes2	Lancetes3	Lancetes4	Sigara1	Sigara2	Sigara3	Sigara4	Tanypodinae1	Tanypodinae2
Aubertoperla2	0.8767	-	-	-	-	-	-	-	-	-	-	-	-	-	-	-	-	-	-	-
Aubertoperla3	0.4294	0.4648	-	-	-	-	-	-	-	-	-	-	-	-	-	-	-	-	-	-
Dugesiidae1	0.0085	0.0085	0.0147	-	-	-	-	-	-	-	-	-	-	-	-	-	-	-	-	-
Dugesiidae2	0.0085	0.0085	0.0152	1	-	-	-	-	-	-	-	-	-	-	-	-	-	-	-	-
Dugesiidae3	0.0085	0.0085	0.0147	0.7967	0.6758	-	-	-	-	-	-	-	-	-	-	-	-	-	-	-
Hyalella1	0.1026	0.1325	0.1091	0.0085	0.0085	0.0085	-	-	-	-	-	-	-	-	-	-	-	-	-	-
Hyalella2	0.0085	0.0085	0.0158	0.0085	0.0085	0.0085	0.0204	-	-	-	-	-	-	-	-	-	-	-	-	-
Hyalella3	0.0085	0.0085	0.0147	0.0085	0.0085	0.0085	0.0185	0.5734	-	-	-	-	-	-	-	-	-	-	-	-
Hyalella4	0.0315	0.033	0.0721	0.0085	0.0085	0.0085	0.2431	0.8119	0.7967	-	-	-	-	-	-	-	-	-	-	-
Lancetes1	0.0085	0.0085	0.0156	0.0085	0.0085	0.0085	0.0085	0.0085	0.0085	0.0085	-	-	-	-	-	-	-	-	-	-
Lancetes2	0.0085	0.0085	0.0156	0.0085	0.0085	0.0085	0.0085	0.0085	0.0085	0.0085	0.3318	-	-	-	-	-	-	-	-	-
Lancetes3	0.0085	0.0085	0.0158	0.0085	0.0085	0.0085	0.0085	0.0124	0.0152	0.0152	0.706	0.3173	-	-	-	-	-	-	-	-
Lancetes4	0.0085	0.0085	0.0156	0.0085	0.0085	0.0085	0.0085	0.0085	0.0085	0.0085	1	0.3318	0.706	-	-	-	-	-	-	-
Sigara1	0.0085	0.0085	0.0156	0.0085	0.0085	0.0085	0.0085	0.0123	0.0152	0.0152	0.0085	0.0158	0.0613	0.0085	-	-	-	-	-	-
Sigara2	0.0085	0.0085	0.0158	0.0085	0.0085	0.0085	0.0085	0.1301	0.3746	0.3746	0.0085	0.0085	0.0235	0.0085	0.0645	-	-	-	-	-
Sigara3	0.0085	0.0085	0.0158	0.0085	0.0085	0.0085	0.0085	0.0346	0.0654	0.0654	0.0085	0.0158	0.0436	0.0085	0.7636	0.2415	-	-	-	-
Sigara4	0.0085	0.0085	0.0158	0.0085	0.0085	0.0085	0.0085	0.0484	0.1189	0.1189	0.0085	0.0158	0.0351	0.0085	0.5366	0.3919	0.8767	-	-	-
Tanypodinae1	0.0085	0.0085	0.015	0.176	0.0473	0.0239	0.0085	0.0085	0.0085	0.0085	0.0085	0.0085	0.0085	0.0085	0.0085	0.0085	0.0085	0.0085	-	-
Tanypodinae2	0.0085	0.0085	0.0158	0.0115	0.0085	0.0085	0.0085	0.0085	0.0085	0.0085	0.0085	0.0085	0.0085	0.0085	0.0085	0.0085	0.0085	0.0085	0.0269	-
Tanypodinae3	0.0167	0.0162	0.0231	0.3402	0.1029	0.0551	0.0162	0.0167	0.0156	0.0156	0.0162	0.0162	0.0165	0.0162	0.0162	0.0167	0.0167	0.0167	0.8115	0.0217

## Sheet: Wilcoxon multiple comparisons H
	Aubertoperla1	Aubertoperla2	Aubertoperla3	Dugesiidae1	Dugesiidae2	Dugesiidae3	Hyalella1	Hyalella2	Hyalella3	Lancetes1	Lancetes2	Lancetes3	Sigara1	Sigara2	Sigara3	Tanypodinae1	Tanypodinae2
Aubertoperla2	0.101	-	-	-	-	-	-	-	-	-	-	-	-	-	-	-	-
Aubertoperla3	0.064	0.173	-	-	-	-	-	-	-	-	-	-	-	-	-	-	-
Dugesiidae1	0.066	0.064	0.064	-	-	-	-	-	-	-	-	-	-	-	-	-	-
Dugesiidae2	0.066	0.064	0.064	1	-	-	-	-	-	-	-	-	-	-	-	-	-
Dugesiidae3	0.925	0.25	0.173	0.25	0.25	-	-	-	-	-	-	-	-	-	-	-	-
Hyalella1	0.39	0.067	0.064	0.25	0.25	0.829	-	-	-	-	-	-	-	-	-	-	-
Hyalella2	0.76	0.077	0.064	0.077	0.077	1	0.607	-	-	-	-	-	-	-	-	-	-
Hyalella3	0.673	0.466	0.127	0.067	0.067	0.728	0.25	0.466	-	-	-	-	-	-	-	-	-
Lancetes1	0.125	0.064	0.064	0.925	0.925	0.418	0.438	0.173	0.101	-	-	-	-	-	-	-	-
Lancetes2	0.187	0.066	0.064	1	1	0.481	0.471	0.25	0.132	0.984	-	-	-	-	-	-	-
Lancetes3	0.661	0.077	0.064	0.173	0.173	1	0.839	0.925	0.41	0.329	0.407	-	-	-	-	-	-
Sigara1	0.214	0.09	0.078	0.925	0.925	0.502	0.518	0.25	0.173	1	0.9	0.447	-	-	-	-	-
Sigara2	0.567	0.132	0.078	0.25	0.25	0.925	0.984	0.774	0.41	0.41	0.41	0.984	0.471	-	-	-	-
Sigara3	0.077	0.064	0.064	0.156	0.156	0.25	0.728	0.156	0.081	0.418	0.466	0.418	0.418	0.728	-	-	-
Tanypodinae1	0.76	0.077	0.064	0.077	0.077	1	0.607	1	0.466	0.173	0.25	0.925	0.25	0.774	0.156	-	-
Tanypodinae2	0.156	0.76	0.115	0.064	0.064	0.29	0.077	0.101	0.673	0.064	0.074	0.102	0.101	0.168	0.064	0.101	-
Tanypodinae3	0.064	0.077	0.39	0.064	0.064	0.173	0.064	0.064	0.077	0.064	0.064	0.064	0.067	0.067	0.064	0.064	0.073
