# Supplementary material for: Sub-Antarctic Freshwater Invertebrate Thermal Tolerances: An Assessment of Critical Thermal Limits and Behavioral Responses
Source: Insects. 2020 Feb 4;11(2):102. doi: 10.3390/insects11020102 (PMC7073959; doi:10.3390/insects11020102)
Supplement: Supplementary file 1 [file insects-11-00102-s001.zip › Rendoll et al. Thermal tolerances of subantarctic freshwater invertebrates supp data.xlsx]

## Sheet: Sigara CTmax
Temp (°C)	5	10	15	20	21	22	23	24	25	26	27	28	29	30	31	32	33	34	35	36
1	1	1	1	1	1	1	1	1	1	1	1	1	1	1	1	1	1	1	0	0
2	1	1	1	1	1	1	1	1	1	1	1	1	1	1	1	1	1	1	1	0
3	1	1	1	1	1	1	1	1	1	1	1	1	1	1	1	1	1	1	1	0
4	1	1	1	1	1	1	1	1	1	1	1	1	1	1	1	1	1	1	0	0
5	1	1	1	1	1	1	1	1	1	1	1	1	1	1	1	1	1	1	1	0
6	1	1	1	1	1	1	1	1	1	1	1	1	1	1	1	1	1	1	1	0
7	1	1	1	1	1	1	1	1	1	1	1	1	1	1	1	1	1	1
8	1	1	1	1	1	1	1	1	1	1	1	1	1	1	1	1	0	0
9	1	1	1	1	1	1	1	1	1	1	1	1	1	1	1	1	0	0
10	1	1	1	1	1	1	1	1	1	1	1	1	1	1	1	1	1	1
11	1	1	1	1	1	1	1	1	1	1	1	1	1	1	1	1	1	0
12	1	1	1	1	1	1	1	1	1	1	1	1	1	1	1	1	1	0
13	1	1	1	1	1	1	1	1	1	1	1	1	1	1	1	1	1	1	0
14	1	1	1	1	1	1	1	1	1	1	1	1	1	1	1	1	0	0	0
15	1	1	1	1	1	1	1	1	1	1	1	1	1	1	1	1	1	1	1
16	1	1	1	1	1	1	1	1	1	1	1	1	1	1	1	1	1	1	1
17	1	1	1	1	1	1	1	1	1	1	1	1	1	1	1	1	1	1	0
18	1	1	1	1	1	1	1	1	1	1	1	1	1	1	1	1	1	0	0
19	1	1	1	1	1	1	1	1	1	1	1	1	1	1	1	1	1	1
20	1	1	1	1	1	1	1	1	1	1	1	1	1	1	1	1	1	1
21	1	1	1	1	1	1	1	1	1	1	1	1	1	1	1	1	1	0
22	1	1	1	1	1	1	1	1	1	1	1	1	1	1	1	1	1	0
23	1	1	1	1	1	1	1	1	1	1	1	1	1	1	1	1	1	1
24	1	1	1	1	1	1	1	1	1	1	1	1	1	1	1	1	0	0
	100	100	100	100	100	100	100	100	100	100	100	100	100	100	100	100	83.3333	62.5	50	0

## Sheet: Sigara CTmin
Temp (°C)	-1	-2	-3	-4	-5
1	1	1	1	0
2	1	0	0	0
3	1	1	1	0
4	1	1	1	1
5	1	1	1	1
6	1	1	1	1
7	1	1	1	0
8	1	1	0	0
9	1	1	1	0
10	1	0	0	0
11	1	1	1	1
12	1	1	1	0
13	1	0.878788	0.727273	0.333333
14	1	0.885781	0.723776	0.333333
15	1	0.892774	0.72028	0.333333
16	1	0.899767	0.716783	0.333333
17	1	0.90676	0.713287	0.333333
18	1	0.913753	0.70979	0.333333
	100	85.4312	73.951	33.3333

## Sheet: Lancetes CTmax
Temp (°C)	5	10	15	20	21	22	23	24	25	26	27	28	29	30	31	32	33	34	35	36	37	38
1	1	1	1	1	1	1	1	1	1	1	1	1	1	1	1	1	1	1	1	1	1	0
2	1	1	1	1	1	1	1	1	1	1	1	1	1	1	1	1	1	1	1	1	1	0
3	1	1	1	1	1	1	1	1	1	1	1	1	1	1	1	1	1	1	1	1	1	1
4	1	1	1	1	1	1	1	1	1	1	1	1	1	1	1	1	1	1	1	1	1	0
5	1	1	1	1	1	1	1	1	1	1	1	1	1	1	1	1	1	1	1	1	0	0
6	1	1	1	1	1	1	1	1	1	1	1	1	1	1	1	1	1	1	1	1	0	0
7	1	1	1	1	1	1	1	1	1	1	1	1	1	1	1	1	1	1	1	1	1
8	1	1	1	1	1	1	1	1	1	1	1	1	1	1	1	1	1	1	1	0	0
9	1	1	1	1	1	1	1	1	1	1	1	1	1	1	1	1	1	1	1	1	1
10	1	1	1	1	1	1	1	1	1	1	1	1	1	1	1	1	1	1	1	1	1
11	1	1	1	1	1	1	1	1	1	1	1	1	1	1	1	1	1	1	1	1	0
12	1	1	1	1	1	1	1	1	1	1	1	1	1	1	1	1	1	1	1	0	0
13	1	1	1	1	1	1	1	1	1	1	1	1	1	1	1	1	1	1	1	1	1	1
14	1	1	1	1	1	1	1	1	1	1	1	1	1	1	1	1	1	1	1	1	0	0
15	1	1	1	1	1	1	1	1	1	1	1	1	1	1	1	1	1	1	1	1	1	0
16	1	1	1	1	1	1	1	1	1	1	1	1	1	1	1	1	1	1	1	1	1	1
17	1	1	1	1	1	1	1	1	1	1	1	1	1	1	1	1	1	0	0	0	0	0
18	1	1	1	1	1	1	1	1	1	1	1	1	1	1	1	1	1	1	1	1	1	1
19	1	1	1	1	1	1	1	1	1	1	1	1	1	1	1	1	1	1	1	1	0	0
20	1	1	1	1	1	1	1	1	1	1	1	1	1	1	1	1	1	1	1	1	0	0
21	1	1	1	1	1	1	1	1	1	1	1	1	1	1	1	1	1	1	1	1	1	0
22	1	1	1	1	1	1	1	1	1	1	1	1	1	1	1	1	1	1	1	1	1	0
23	1	1	1	1	1	1	1	1	1	1	1	1	1	1	1	1	1	1	1	1	1	0
24	1	1	1	1	1	1	1	1	1	1	1	1	1	1	1	1	1	1	1	1	1	1
	100	100	100	100	100	100	100	100	100	100	100	100	100	100	100	100	100	95.8333	95.8333	87.5	62.5	27.7778

## Sheet: Lancetes CTmin
Temp (°C)	-1	-2	-3	-4	-5
1	1	1	1	1
2	1	1	0	0
3	1	1	1	0
4	1	1	1	0
5	1	1	1	1
6	1	1	1	1
7	1	1	1	1
8	1	1	0	0
9	1	1	1	0
10	1	1	1	0
11	1	1	1	1
12	1	1	1	1
13	1	1	1	1
14	1	1	0	0
15	1	1	0	0
16	1	1	0	0
17	1	1	1	0
18	1	1	1	0
	100	100	72.2222	38.8889

## Sheet: Hyalella CTmax
Temp (°C)	5	10	15	20	21	22	23	24	25	26	27	28	29	30	31	32	33	34	35	36	37	38
1	1	1	1	1	1	1	1	1	1	0	0	0	0	0	0
2	1	1	1	1	1	1	1	1	1	1	1	1	1	1	0
3	1	1	1	1	1	1	1	1	1	1	1	1	1	1	1
4	1	1	1	1	1	1	1	1	1	1	1	1	1	1	0
5	1	1	1	1	1	1	1	1	1	1	1	1	1	1	1
6	1	1	1	1	1	1	1	1	1	1	1	1	1	1	1
7	1	1	1	1	1	1	1	1	1	1	1	1	1	1	1	0	0
8	1	1	1	1	1	1	1	1	1	1	1	1	1	1	1	1	0
9	1	1	1	1	1	1	1	1	1	1	1	1	1	1	1	1	0
10	1	1	1	1	1	1	1	1	1	1	1	1	1	1	1	1	1
11	1	1	1	1	1	1	1	1	1	1	1	1	1	1	1	1	1
12	1	1	1	1	1	1	1	1	1	1	1	1	1	1	1	0	0
13	1	1	1	1	1	1	1	1	1	1	1	1	1	1	1	0	0	0
14	1	1	1	1	1	1	1	1	1	1	1	1	1	1	1	1	1	0
15	1	1	1	1	1	1	1	1	1	1	1	1	1	1	1	1	1	0
16	1	1	1	1	1	1	1	1	1	1	1	1	1	1	1	1	1	0
17	1	1	1	1	1	1	1	1	1	1	1	1	1	1	1	1	1	0
18	1	1	1	1	1	1	1	1	1	1	1	1	1	1	1	0	0	0
19	1	1	1	1	1	1	1	1	1	1	1	1	1	0	0	0	0	0
20	1	1	1	1	1	1	1	1	1	1	1	1	1	0	0	0	0	0
21	1	1	1	1	1	1	1	1	1	1	1	1	1	1	1	1	1	0
22	1	1	1	1	1	1	1	1	1	1	1	1	1	1	1	1	1	0
23	1	1	1	1	1	1	1	1	1	1	1	1	1	1	1	1	1	0
24	1	1	1	1	1	1	1	1	1	1	1	1	1	1	1	1	1	0
	100	100	100	100	100	100	100	100	100	95.8333	95.8333	95.8333	95.8333	87.5	79.1667	66.6667	55.5556	0

## Sheet: Hyalella CTmin
Temp (°C)	-1	-2	-3	-4
1	1	1	1	0
2	1	1	0	0
3	1	1	0	0
4	1	1	1	0
5	1	1	1	0
6	1	1	1	1
7	1	1	0
8	1	1	0
9	1	1	1
10	1	1	1
11	1	1	0
12	1	1	1
13	1	0	0
14	1	0	0
15	1	1	1
16	1	1	0
17	1	1	1
18	1	1	0
	100	88.8889	50	16.6667

## Sheet: Dugesiidae CTmax
Temp (°C)	5	10	15	20	21	22	23	24	25	26	27	28	29	30	31	32	33	34	35	36	37	38
1	1	1	1	1	1	1	0	0	0
2	1	1	1	1	1	1	1	1	0
3	1	1	1	1	1	1	1	1	0
4	1	1	1	1	1	1	1	1	0
5	1	1	1	1	1	1	0	0	0
6	1	1	1	1	1	1	1	1	0
7	1	1	1	1	1	1	1	1	0
8	1	1	1	1	1	1	1	1	0
9	1	1	1	1	1	1	1	0	0
10	1	1	1	1	1	1	1	0	0
11	1	1	1	1	1	1	1	1	0
12	1	1	1	1	1	1	1	1	0
13	1	1	1	1	1	1	1	1	0
14	1	1	1	1	1	1	1	1	0
15	1	1	1	1	1	1	1	1	0
16	1	1	1	1	1	1	1	1	0
17	1	1	1	1	1	1	1	1	0
18	1	1	1	1	1	1	1	1	0
	100	100	100	100	100	100	88.8889	77.7778	0

## Sheet: Dugesiidae CTmin
Temp (°C)	-1	-2	-3	-4
1	1	1	1	1
2	1	1	1	1
3	1	1	1	0
4	1	1	1	0
5	1	1	1	0
6	1	1	1	1
7	1	1	1	1
8	1	1	1	1
9	1	1	1	1
10	1	1	1	0
11	1	1	1	0
12	1	1	1	0
13	1	1	1	0
14	1	1	0	0
	100	100	92.8571	42.8571

## Sheet: Aubertoperla CTmax
Temp (°C)	5	10	15	20	21	22	23	24	25	26	27	28	29	30	31	32	33	34	35	36	37	38
1	1	1	1	1	1	1	1	1	1	1	1	0	0	0
2	1	1	1	1	1	1	1	1	1	1	1	0	0	0
3	1	1	1	1	1	1	1	1	1	1	1	1	0	0
4	1	1	1	1	1	1	1	1	1	1	1	1	1	0
5	1	1	1	1	1	1	1	1	1	1	1	1	1	0
6	1	1	1	1	1	1	1	1	1	1	1	1	1	1
7	1	1	1	1	1	1	1	1	1	1	1	1	1	1
8	1	1	1	1	1	1	1	1	1	1	1	1	1	1
9	1	1	1	1	1	1	1	1	1	1	1	0	0
10	1	1	1	1	1	1	1	1	1	1	1	0	0
11	1	1	1	1	1	1	1	1	1	1	1	0	0
12	1	1	1	1	1	1	1	1	1	1	1	1	0
13	1	1	1	1	1	1	1	1	1	1	1	1	1
14	1	1	1	1	1	1	1	1	1	1	1	1	1
15	1	1	1	1	1	1	1	1	1	1	1	1	1
16	1	1	1	1	1	1	1	1	1	1	1	1	1
	100	100	100	100	100	100	100	100	100	100	100	68.75	56.25	37.5

## Sheet: Aubertoperla CTmin
Temp (°C)	-1	-2	-3	-4
1	1	1	1
2	1	1	1
3	1	1	0
4	1	1	0
5	1	1	0
6	1	1	0
7	1	1	0
8	1	1	0
9	1	1
10	1	0
11	1	0
12	1	0
13	1	0
14	1	0
15	1	0
16	0	0
	93.75	56.25	25

[truncated: 4 more sheets: Tanypodinae CTmax, Tanypodinae CTmin, individuals per trial, Lagoon temperatures]
